# Supplementary material for: Laboratory Investigation of Hybrid IgG4 k/λ in MuSK Positive Myasthenia Gravis
Source: Int J Mol Sci. 2021 Aug 24;22(17):9142. doi: 10.3390/ijms22179142 (PMC8430634; doi:10.3390/ijms22179142)
Supplement: Supplementary file 1 [file ijms-22-09142-s001.zip]

Archive with 1 entries (1 files):
- ijms-1243138-supplementary.pdf
